# Supplementary material for: Venomics Reveals a Non-Compartmentalised Venom Gland in the Early Diverged Vermivorous Conus distans
Source: Toxins (Basel). 2022 Mar 19;14(3):226. doi: 10.3390/toxins14030226 (PMC8949452; doi:10.3390/toxins14030226)
Supplement: Supplementary file 1 [file toxins-14-00226-s001.zip]

Archive with 1 entries (1 files):
- toxins-1621661-supplementary.pdf
